# Supplementary material for: Gut microbiota metabolite acetate mediates free fatty acid receptor 2 expression to alleviate atopic dermatitis
Source: Front Microbiol. 2025 Aug 12;16:1595532. doi: 10.3389/fmicb.2025.1595532 (PMC12379089; doi:10.3389/fmicb.2025.1595532)
Supplement: Supplementary file 1 [file Data_Sheet_1.zip]

Archive with 5 entries (4 files):
- H&E staining for histopathologicafeatures/AC.tif
- H&E staining for histopathologicafeatures/AD+Ac.tif
- H&E staining for histopathologicafeatures/AD.tif
- H&E staining for histopathologicafeatures/Ctrl.tif
- H&E staining for histopathologicafeatures/
