# Supplementary material for: Gut microbiota metabolite acetate mediates free fatty acid receptor 2 expression to alleviate atopic dermatitis
Source: Front Microbiol. 2025 Aug 12;16:1595532. doi: 10.3389/fmicb.2025.1595532 (PMC12379089; doi:10.3389/fmicb.2025.1595532)
Supplement: Supplementary file 2 [file Data_Sheet_2.zip]

Archive with 6 entries (5 files):
- WB Raw Data/FFAR2.tif
- WB Raw Data/FFAR3.tif
- WB Raw Data/GATA-3.tif
- WB Raw Data/WB Raw Data.pdf
- WB Raw Data/β-actin.tif
- WB Raw Data/
